# Supplementary material for: Mental health and quality of life outcomes in family members of patients with chronic critical illness admitted to the intensive care units of two Brazilian hospitals serving the extremes of the socioeconomic spectrum
Source: PLoS One. 2019 Sep 13;14(9):e0221218. doi: 10.1371/journal.pone.0221218 (PMC6743763; doi:10.1371/journal.pone.0221218)
Supplement: S1 Table — (XLSX) [file pone.0221218.s001.xlsx]

## Sheet: Public hospital
ICU	Patient	Admission	ICU Admission	ICU discharge	Death ICU	ICU days	Hosital discharge	Death at hospital	Days at hospital	Gender patient	Age of patient	Marital status	education	religion	Medical treatment	SAPS	SOFA	glasgow	charlson	sepsis	Mechanical ventilation	Tracheostomy	Stroke	Head trauma	polytrauma	delirium	Days of MV	Vasoactive drugs	Cancer	Blood transfusion	RRT	ICU readmision	EQ5D total	Mobility	self care	usual activities	pain	Anxiety or depression	Analogic visual scale	katz	Katz dependence	Family gender	Family age	Marital status Fam	Education	Religion	Kinship	Family income	Work
2	1	2015-10-29	2015-10-29	2015-11-29	0	31	2015-11-29	0	31	2	69	3	1	1	1	69	6	15	0	0	1	1	0	0	0	0	16	1	0	1	1	0	12	2	3	3	1	3	30	2	0	1	31	1	3	1	3	1	3
2	2	2015-11-05	2015-11-07	2015-12-07	0	30	2015-12-07	0	32	1	56	2	1	1	1	70	3	15	2	0	1	1	0	0	0	0	23	1	0	0	0	0	9	2	1	2	2	2	50	6	0	2	34	2	1	1	3	2	1
2	3	2015-10-02	2015-10-14	2015-12-14	0	61	2015-12-14	0	73	2	61	4	2	1	1	53	11	15	1	0	0	1	0	0	0	0	3	0	1	0	0	0	12	2	2	3	2	3	50	2	0	1	42	1	2	1	3	2	3
2	4	2015-11-12	2015-11-12	2015-12-15	1	33	2015-12-21	1	39	2	30	1	2	5	2	37	12	15	0	0	1	1	0	0	1	0	24	1	0	1	0	0	5	1	1	1	1	1	100	6	0	1	55	3	1	1	2	2	2
2	5	2015-11-16	2015-11-18	2015-12-01	1	13	2016-02-20	1	96	2	72	4	1	2	1	55	11	15	2	0	1	1	0	0	0	0	13	1	0	0	0	0	14	2	3	3	3	3	50	1	1	1	49	3	1	2	3	2	3
2	6	2015-11-23	2015-11-24	2015-12-07	1	13	2015-12-15	1	22	2	45	2	3	1	1	37	5	13	0	0	1	0	0	0	0	0	13	0	0	0	0	0	6	1	1	1	1	2	100	6	0	1	76	2	1	1	2	3	2
2	7	2015-11-22	2015-11-22	2015-12-04	1	12	2015-12-24	1	32	2	56	2	1	2	1	46	2	15	0	1	0	0	0	0	0	0		1	0	0	0	0	13	3	2	3	3	2	40	3	0	1	34	1	2	2	3	2	1
2	8	2015-11-23	2015-11-24	2015-12-14	1	20	2015-12-28	1	35	2	36	4	2	2	1	42	8	8	1	1	1	1	0	0	0	0	16	1	0	1	1	0	8	1	1	1	2	3	50	6	0	1	37	1	2	2	4	2	1
2	9	2015-11-25	2015-12-07	2015-12-17	0	10	2015-12-17	0	22	1	62	2	2	1	1	60	15	14	9	1	1	0	1	0	0	0	12	1	0	0	1	1	14	3	3	3	2	3	70	1	1	1	34	1	1	1	3	1	1
2	10	2015-12-10	2015-12-11	2016-01-06	1	26	2016-02-02	1	54	1	71	2	1	1	1	40	4	15	4	1	0	0	0	0	0	0		1	0	1	1	0	8	2	1	1	2	2	60	6	0	1	48	2	1	1	3	2	1
2	11	2015-12-27	2015-12-28	2016-01-29	0	32	2016-01-29	0	33	2	29	2	2	1	1	68	2	8	0	1	1	1	0	0	0	0	32	1	0	0	0	0	5	1	1	1	1	1	100	6	0	1	31	2	2	1	4	2	1
2	12	2015-12-05	2015-12-05	2016-01-06	1	32	2016-02-19	1	76	1	69	2	1	2	1	54	2	15	0	1	1	1	0	0	0	0	23	1	0	1	1	0	11	2	2	2	3	2	80	6	0	2	49	2	1	2	3	1	3
2	13	2015-12-11	2015-12-24	2016-01-19	1	26	2016-03-16	1	96	2	68	2	2	2	1	61	10	8	3	1	1	0	0	0	0	0	13	1	0	1	1	0	10	2	2	2	2	2	37	5	0	1	29	2	2	2	3	2	3
2	14	2015-12-07	2015-12-17	2016-01-06	1	20	2016-01-13	1	37	2	47	1	1	1	1	46	8	15	0	1	1	0	0	0	0	0	8	0	0	0	1	0	6	1	1	1	2	1	70	6	0	2	25	1	3	2	3	2	1
2	15	2015-11-13	2016-01-05	2016-01-19	1	14	2016-01-19	1	67	2	34	1	3	2	1	49	5	15	0	0	1	0	0	0	0	0	14	1	0	0	0	0	13	3	3	3	2	2	10	0	1	1	52	2	1	2	2	1	3
2	16	2015-12-30	2015-12-31	2016-01-20	1	20	2016-01-25	1	26	1	73	3	1	1	1	60	2	15	4	1	1	0	0	0	0	0	9	1	0	0	0	1	7	1	1	1	2	2	70	6	0	1	35	2	2	1	3	3	1
2	17	2016-01-08	2016-01-08	2016-02-20	1	43	2016-03-11	1	63	2	63	2	1	2	1	60	9	3	0	1	1	1	0	0	0	0	38	1	0	0	0	0	6	1	1	1	2	1	60	6	0	2	25	1	1	2	3	2	1
2	18	2015-12-12	2016-01-15	2016-02-10	1	26	2016-02-18	1	68	2	86	3	1	2	1	81	3	15	3	1	0	0	0	0	0	0	2	0	1	0	0	0	12	3	3	2	2	2	40	2	0	2	39	2	1	2	3	2	1
2	19	2015-12-31	2016-01-01	2016-01-26	1	25	2016-02-04	1	35	1	72	3	1	3	1	44	3	15	1	0	1	0	0	0	0	0	6	1	0	0	0	0	8	2	1	1	2	2	70	6	0	1	50	3	3	2	3	2	3
2	20	2016-01-20	2016-01-20	2016-02-16	1	27	2016-02-27	1	38	2	37	2	2	2	1	57	5	15	6	1	1	0	0	0	0	0	26	1	0	0	0	0	6	1	1	1	2	1	70	6	0	1	35	2	2	2	1	1	1
2	21	2016-01-28	2016-02-07	2016-03-02	1	24	2016-04-07	1	70	2	52	1	2	5	1	54	3	15	0	1	1	1	0	0	0	1	25	1	0	0	0	0	14	3	3	3	3	2	30	0	1	1	58	4	3	5	4	3	2
2	22	2016-02-09	2016-02-12	2016-02-21	1	9	2016-02-24	1	15	2	53	2	1	1	1	38	1	15	1	1	1	0	0	0	0	0	9	1	0	0	0	0	7	2	1	1	2	1	40	6	0	1	50	2	2	1	1	2	3
2	23	2016-02-09	2016-02-14	2016-03-03	0	18	2016-03-03	0	23	1	66	2	2	1	1	38	0	15	1	1	1	1	0	0	0	0	15	1	0	0	0	0	9	2	1	2	2	2	50	6	0	2	63	2	2	1	1	3	2
2	24	2016-02-11	2016-02-16	2016-02-29	1	13	2016-03-03	1	21	2	69	2	1	1	1	51	3	15	2	1	0	0	0	0	0	0	2	1	0	0	0	0	7	1	1	1	2	2	70	6	0	2	33	2	1	1	3	2	3
2	25	2016-02-24	2016-02-27	2016-03-07	1	9	2016-03-09	1	14	1	60	2	2	1	1	58	4	13	0	1	0	0	0	0	0	0		1	0	0	1	0	6	1	1	1	2	1	70	6	0	1	37	2	2	1	3	2	3
2	26	2016-02-22	2016-02-25	2016-04-16	0	51	2016-04-16	0	54	2	52	2	1	1	1	62	4	3	3	1	1	1	0	0	0	0	21	1	0	0	1	0	11	2	2	2	3	2	10	6	0	2	28	1	3	1	3	2	1
2	27	2016-03-07	2016-03-11	2016-04-10	0	30	2016-04-10	0	34	2	72	2	1	1	1	50	7	14	2	1	1	1	0	0	0	0	25	1	0	1	1	0	11	3	2	3	2	1	40	1	1	1	41	2	2	2	3	3	3
2	28	2016-02-20	2016-03-16	2016-03-28	1	12	2016-04-20	1	60	2	19	1	1	1	1	47	3	15	3	1	1	1	0	0	0	1	13	0	0	0	0	0	12	3	3	2	3	1	50	3	0	1	60	3	2	1	2	2	3
2	29	2016-01-15	2016-01-20	2016-03-06	0	46	2016-03-06	0	51	1	60	1	1	2	1	58	2	15	2	1	1	0	0	0	0	0	5	1	0	1	0	0	14	3	3	3	3	2	40	2	0	2	26	2	1	2	3	2	1
2	30	2016-02-25	2016-02-29	2016-03-26	0	26	2016-03-26	0	30	1	54	2	1	2	1	67	3	15	7	1	1	0	0	0	0	0	26	1	0	1	0	0	7	2	1	1	2	1	70	6	0	2	53	2	1	2	1	2	1
2	31	2016-03-13	2016-03-14	2016-03-23	1	9	2016-03-24	1	11	2	22	2	2	2	2	41	1	15	0	0	1	0	0	0	1	0	7	1	0	1	0	0	5	1	1	1	1	1	90	6	0	1	22	1	2	2	4	2	1
2	32	2016-03-11	2016-03-11	2016-04-23	1	43	2016-05-23	1	73	2	77	2	2	2	2	72	5	3	4	1	1	1	0	0	1	0	18	0	0	0	0	0	14	3	3	3	3	2	40	0	1	2	37	2	2	2	3	2	3
2	33	2016-02-28	2016-03-03	2016-03-29	1	26	2016-08-22	1	176	2	65	3	1	2	1	50	4	13	1	1	1	1	0	0	0	0	14	0	0	0	0	0	10	2	2	2	2	2	50	4	0	2	38	1	2	1	3	2	3
2	34	2016-04-13	2016-04-20	2016-05-03	0	13	2016-05-03	0	20	2	58	2	1	1	1	50	2	3	0	1	1	0	0	0	0	0	12	1	0	0	1	0	7	1	1	1	2	2	80	6	0	1	59	2	1	1	1	1	1
2	35	2016-04-01	2016-04-03	2016-04-15	1	12	2016-05-06	1	35	1	30	2	3	2	2	24	1	15	0	1	1	0	0	0	0	0	6	0	0	1	0	0	7	2	1	1	2	1	50	5	0	2	27	2	2	2	1	2	1
2	36	2016-04-16	2016-04-17	2016-04-28	1	11	2016-05-14	1	28	1	18	1	1	3	2	70	11	15	0	1	1	0	0	0	0	0	7	1	0	1	1	0	5	1	1	1	1	1	100	6	0	1	21	1	2	3	4	1	3
2	37	2016-03-31	2016-04-12	2016-04-20	1	8	2016-05-27	1	57	1	60	3	1	2	1	65	1	15	4	0	0	0	1	0	0	0	2	1	0	1	0	0	9	2	2	1	2	2	60	6	0	1	42	2	1	2	3	2	1
2	38	2016-03-27	2016-03-29	2016-04-14	1	16	2016-04-14	1	18	2	74	2	1	1	1	41	1	13	0	0	0	0	0	1	0	0		1	0	0	0	0	5	1	1	1	1	1	80	6	0	1	45	1	2	1	3	2	1
2	39	2016-03-31	2016-04-02	2016-04-20	1	18	2016-07-26	1	117	1	47	1	1	5	1	53	2	15	1	1	1	0	0	0	0	0	15	1	0	1	1	0	6	1	1	1	1	2	80	6	0	1	25	2	2	5	3	2	3
2	40	2016-04-04	2016-04-08	2016-04-29	0	21	2016-04-29	0	25	1	61	1	1	3	1	64	9	15	1	1	1	1	0	0	0	0	20	1	0	1	1	0	6	1	1	1	2	1	70	6	0	1	38	1	2	3	3	1	1
2	41	2016-04-09	2016-04-14	2016-05-10	1	26	2016-05-19	1	40	2	50	1	1	1	1	56	9	3	0	1	1	1	0	0	0	0	27	1	0	1	1	0	7	1	1	1	2	2	70	6	0	2	56	2	1	1	4	2	2
2	42	2016-04-06	2016-04-09	2016-04-27	0	18	2016-04-27	0	21	1	55	2	1	1	1	54	4	15	2	1	1	1	0	0	0	0	16	1	0	0	0	0	9	2	2	2	2	1	50	6	0	2	48	1	1	1	4	1	1
2	43	2016-04-15	2016-04-15	2016-04-27	0	12	2016-04-27	0	12	1	60	1	1	1	1	58	8	3	3	1	1	0	0	0	0	0	9	0	0	0	1	0	11	2	3	2	2	2	80	0	1	1	26	1	3	1	3	1	1
2	44	2016-05-12	2016-05-13	2016-06-14	1	32	2016-07-04	0	53	2	65	2	1	1	2	68	7	3	15	1	1	1	0	0	0	0	18	1	0	1	1	0	7	1	1	1	2	2	100	6	0	2	33	1	2	1	3	1	3
2	45	2016-05-01	2016-05-11	2016-05-26	1	15	2016-07-09	1	69	2	59	2	1	1	1	46	1	15	2	1	1	1	1	0	0	0	17	0	0	0	0	0	7	1	1	1	2	2	50	6	0	1	31	2	2	1	3	1	3
2	46	2016-05-13	2016-05-20	2016-06-03	1	14	2016-06-03	1	21	2	66	2	1	2	1	49	1	15	4	1	0	0	0	0	0	0		1	0	0	0	0	6	1	1	1	2	1	50	6	0	1	60	2	2	2	4	2	1
2	47	2016-05-23	2016-05-23	2016-06-13	0	21	2016-06-13	0	21	2	56	2	1	1	1	69	4	3	1	0	1	0	0	0	0	0	21	1	0	0	0	0	6	1	1	1	2	1	30	6	0	2	28	1	2	1	3	2	1
2	48	2016-05-18	2016-05-18	2016-06-03	1	16	2016-06-13	1	26	1	37	1	1	3	1	20	4	15	0	1	0	0	0	0	0	0		0	0	0	0	0	14	2	3	3	3	3	30	1	1	1	30	1	2	4	4	1	3
2	49	2016-06-15	2016-06-16	2016-07-09	0	23	2016-07-09	0	24	2	76	1	2	2	1	56	3	15	1	1	1	0	0	0	0	0	11	0	0	0	0	0	6	1	1	1	2	1	70	6	0	1	39	2	3	2	3	2	3
2	50	2016-06-20	2016-06-20	2016-08-08	1	49	2016-09-07	1	79	2	67	2	1	1	1	80	4	3	4	1	1	1	1	0	0	0	29	0	0	0	0	1	9	2	1	1	2	3	80	6	0	1	63	2	1	1	1	2	2
2	51	2016-07-12	2016-07-12	2016-07-27	1	15	2016-08-03	1	22	1	50	1	2	1	1	46	5	3	0	1	1	0	0	0	0	0	10	1	0	0	0	0	9	2	1	2	2	2	70	6	0	1	28	2	3	1	3	2	1
2	52	2016-07-10	2016-07-14	2016-07-26	0	12	2016-07-26	0	16	2	67	4	1	1	1	75	13	3	0	1	1	1	0	0	0	0	12	1	0	0	0	0	6	1	1	1	2	1	95	6	0	1	68	3	1	1	4	2	2
2	53	2016-07-09	2016-07-11	2016-08-02	1	22	2016-08-09	1	31	1	56	2	1	2	1	53	1	15	9	1	1	0	0	0	0	0	12	0	0	0	0	0	7	1	1	1	1	3	70	6	0	1	22	2	2	2	3	1	3
2	54	2016-06-20	2016-06-21	2016-07-10	0	19	2016-07-10	0	20	2	53	2	2	2	1	49	2	15	1	1	1	1	0	0	0	0	18	1	0	0	0	0	9	1	1	2	2	3	90	6	0	1	58	2	1	2	4	2	3
2	55	2016-06-15	2016-06-16	2016-09-04	0	80	2016-09-04	0	81	1	67	4	1	2	2	55	11	9	0	0	1	1	0	0	1	0	15	1	0	1	0	0	6	1	1	1	2	1	70	6	0	2	42	2	2	1	3	2	1
2	56	2016-05-09	2016-06-01	2016-06-20	0	19	2016-06-20	0	42	1	75	3	1	2	1	51	2	10	3	1	1	0	0	0	0	0	4	0	0	0	0	1	10	2	2	2	2	2	65	4	0	2	34	2	2	2	3	2	1
2	57	2016-06-11	2016-06-12	2016-06-30	1	18	2016-07-18	1	37	2	52	2	2	1	1	55	10	15	0	1	1	0	0	0	1	0	5	1	0	1	0	0	5	1	1	1	1	1	80	6	0	1	35	2	1	1	1	2	3
2	58	2016-05-30	2016-06-01	2016-06-13	1	12	2016-06-17	0	18	2	61	2	1	2	1	60	4	15	7	1	0	0	0	0	0	0		1	0	0	0	0	11	2	2	2	3	2	0	2	0	1	49	2	2	2	1	3	3
2	59	2016-05-29	2016-06-01	2016-07-01	1	30	2016-07-04	1	36	1	32	2	2	1	1	39	2	15	1	1	0	0	0	0	0	0		0	0	0	0	0	9	2	1	2	2	2	80	6	0	2	27	2	2	1	1	2	1
2	60	2016-07-19	2016-07-22	2016-08-18	1	27	2016-08-25	1	37	1	73	2	1	1	1	50	3	15	6	0	1	1	0	0	0	1	15	0	0	1	1	0	12	3	3	3	2	1	80	2	0	2	77	2	1	1	1	2	2
2	61	2016-05-06	2016-05-09	2016-05-24	1	15	2016-06-07	1	32	1	36	2	1	2	1	44	1	13	3	1	1	0	1	0	0	0	14	1	0	0	0	0	7	1	1	1	3	1	80	6	0	2	38	2	1	2	1	1	1
2	62	2016-08-16	2016-08-17	2016-09-11	0	25	2016-09-11	0	26	1	35	1	1	5	1	53	9	13	2	0	1	1	1	0	0	0	17	1	0	0	0	0	8	2	1	2	1	2	30	6	0	1	37	2	1	1	4	2	1
2	63	2016-09-11	2016-09-11	2016-10-22	0	41	2016-10-22	0	41	2	45	2	1	5	2	58	15	6	0	0	1	0	0	0	1	0	9	1	0	1	1	0	5	1	1	1	1	1	100	6	0	1	32	2	1	2	1	1	3
2	64	2016-08-09	2016-08-10	2016-08-19	1	9	2016-08-27	1	18	1	72	2	2	1	2	58	5	15	0	1	0	0	0	0	0	0	3	1	0	0	0	0	9	2	1	2	2	2	80	6	0	1	44	2	3	1	3	2	1
2	65	2016-07-06	2016-08-02	2016-08-18	1	16	2016-09-01	1	57	2	54	2	1	1	1	77	9	15	0	1	1	0	0	0	0	0	10	0	0	1	0	0	8	2	1	1	3	1	30	5	0	2	18	1	2	1	3	1	1
2	66	2016-07-24	2016-08-24	2016-09-16	0	23	2016-09-16	0	54	1	73	3	1	3	1	61	1	14	6	1	1	0	0	0	0	0	6	1	1	1	0	1	7	1	1	1	3	1	20	6	0	1	28	1	3	3	3	3	1
2	67	2016-08-24	2016-08-25	2016-09-16	0	22	2016-09-16	0	23	1	55	2	1	1	1	62	3	15	3	0	1	0	0	0	0	1	17	1	0	1	1	0	6	1	1	1	2	1	100	6	0	2	59	2	1	1	1	2	2
2	68	2016-09-04	2016-09-04	2016-09-22	1	18	2016-10-12	1	38	1	64	2	2	3	1	69	3	15	2	0	1	0	0	0	0	0	11	1	0	0	0	0	10	2	1	2	2	3	80	6	0	1	35	1	2	3	3	1	1
2	69	2016-07-25	2016-08-22	2016-09-14	1	23	2016-11-29	1	127	1	45	2	2	1	1	64	6	15	1	1	1	1	0	0	0	0	20	0	0	1	0	0	13	3	2	2	3	3	80	0	1	2	46	2	2	1	1	2	1
2	70	2016-09-08	2016-09-10	2016-09-30	1	20	2016-10-07	1	29	2	40	2	2	1	2	67	8	15	0	0	1	1	0	0	0	0	19	1	0	0	0	0	6	1	1	1	1	2	80	6	0	2	33	2	2	1	4	2	1
2	71	2016-09-11	2016-09-12	2016-09-26	1	14	2016-10-14	1	33	2	19	1	2	1	2	33	9	15	1	0	1	0	0	0	1	0	4	1	0	1	0	0	6	1	1	1	1	2	80	6	0	2	44	4	1	1	2	2	1
2	72	2016-08-29	2016-08-29	2016-09-28	1	30	2016-10-03	1	35	2	28	1	2	1	2	30	4	15	0	0	1	1	0	0	1	1	23	1	0	0	0	0	6	1	1	1	1	2	90	6	0	2	53	3	1	1	2	2	1
2	73	2016-08-16	2016-09-05	2016-09-19	1	14	2016-10-21	1	66	2	44	1	1	1	1	51	5	14	0	0	1	0	0	0	0	1	4	0	1	0	0	0	9	1	2	2	2	2	50	6	0	1	45	2	2	1	4	2	2
2	74	2016-11-06	2016-11-07	2016-12-01	1	24	2016-12-10	1	34	2	65	2	2	1	2	50	3	15	2	1	1	0	0	0	0	1	4	0	0	0	0	1	7	1	1	1	2	2	50	6	0	1	69	2	2	1	1	2	1
2	75	2016-11-16	2016-11-17	2016-12-08	0	21	2016-12-08	0	22	2	69	2	1	1	1	42	1	15	1	1	0	0	0	0	0	0		1	0	0	0	0	10	2	2	2	2	2	50	6	0	1	70	2	1	1	1	2	2
2	76	2016-11-02	2016-11-17	2016-12-21	0	34	2016-12-21	0	49	1	64	3	1	2	1	71	8	8	3	1	1	0	0	0	0	0	30	1	0	1	1	0	5	1	1	1	1	1	80	6	0	1	37	1	3	1	3	1	3
2	77	2016-11-03	2016-11-20	2017-01-17	1	58				2	53	2	2	2	1	56	3	14	6	0	1	0	0	0	0	1	12	0	0	1	1	1	5	1	1	1	1	1	90	6	0	1	26	1	3	2	3	2	1
2	78	2016-11-28	2016-11-28	2017-01-02	1	35	2017-01-13	1	46	1	64	2	1	2	1	70	5	4	0	0	1	1	0	0	0	0	22	0	0	0	0	0	6	1	1	1	2	1	70	6	0	1	38	2	2	2	3	2	1
2	79	2017-01-20	2017-01-27	2017-02-07	0	11	2017-02-07	0	18	1	56	3	1	2	1	51	3	15	2	1	0	0	0	0	0	0		1	0	0	0	0	15	3	3	3	3	3	10	1	1	1	39	2	1	2	3	1	3
2	80	2017-01-16	2017-01-17	2017-01-31	1	14	2017-02-02	1	17	2	61	2	2	5	1	61	7		3	1	1	0	0	0	0	1	5	1	0	0	1	0	8	1	1	2	2	2	60	6	0	1	59	2	2	5	1	2	3
2	81	2017-01-01	2017-01-02	2017-02-09	1	38				2	35	1	1	1	1	64	6	15	2	1	1	1	0	0	0	1	24	1	0	1	1	0	7	1	1	1	3	1	50	6	0	1	49	3	3	1	4	2	2
2	82	2016-12-23	2016-12-26	2017-02-08	0	44	2017-02-08	0	47	2	58	3	1	1	1	55	7	15	7	1	0	0	0	0	0	0		1	0	0	0	1	7	1	1	1	2	2	85	6	0	1	28	1	2	1	3	1	1
2	83	2016-12-26	2017-01-06	2017-01-19	1	13	2017-01-25	0	30	1	50	1	1	1	1	46	9	6	0	1	1	1	0	0	0	0	13	1	0	1	0	0	6	1	1	1	2	1	70	6	0	2	29	2	3	1	3	2	1
2	84	2016-12-26	2017-01-02	2017-01-19	1	17	2017-01-24	3	29	1	67	3	1	2	1	54		15	5	1	0	0	0	0	0	0	1	1	0	0	0	0	7	1	1	1	2	2	70	6	0	1	58	3	1	2	4	2	1
2	85	2016-11-18	2016-12-16	2016-12-23	1	7	2016-12-23	1	35	2	69	2	1	1	1	61	6	15	0	1	1	1	0	0	0	0	12	1	0	1	1	1	8	2	2	2	1	1	70	4	0	1	70	2	1	1	1	2	2
2	86	2016-11-07	2016-12-16	2017-01-19	1	34	2017-01-22	0	76	2	59	1	1	1	1	52	7	15	0	1	0	0	0	0	0	0		1	0	1	1	1	6	1	1	1	1	2	80	6	0	1	76	3	1	1	2	2	2
[truncated: 36 more columns]

## Sheet: Private hospital
ICU	Patient	Admission	ICU Admission	ICU discharge	Death ICU	ICU days	Hosital discharge	Death at hospital	Days at hospital	Gender patient	Age of patient	Marital status	education	religion	Medical treatment	SAPS	SOFA	glasgow	charlson	sepsis	Mechanical ventilation	Tracheostomy	Stroke	Head trauma	polytrauma	delirium	Days of MV	Vasoactive drugs	Cancer	Blood transfusion	RRT	ICU readmision	EQ5D total	Mobility	self care	usual activities	pain	Anxiety or depression	Analogic visual scale	katz	Katz dependence	Family gender	Family age	Marital status Fam	Education	Religion	Kinship	Family income	Work
1	1	2015-04-29	2015-04-30	2015-05-10	1	10	2015-05-27	0	28	1	82	2	1	1	2	40	1	15	2	1	0	0	0	0	0	0		0	1	1	0	0	11	2	2	3	2	2	40	0	1	1	58	1	3	1	3	5	2
1	2	2015-04-17	2015-05-02	2015-05-15	1	13	2015-06-12	0	56	2	75	2	3	3	1	68	2	14	6	1	0	0	0	0	0	1		1	1	1	0	1	12	3	3	3	1	2	7	0	1	1	65	2	3	3	1	5	1
1	3	2015-04-29	2015-05-02	2015-05-10	1	8	2015-05-19	1	20	1	73	2	3	1	1	49	2	14	0	1	0	0	0	0	0	1	2	1	0	0	0	0	13	3	3	3	2	2	80	0	1	2	76	2	3	1	1	5	1
1	4	2014-12-02	2015-05-02	2015-05-19	0	17	2015-05-19	0	168	2	70	2	3	1	1	63	4	15	3	1	1	0	0	0	0	1	8	1	1	1	0	1	11	3	3	3	1	1	50	1	1	1	73	2	2	1	1	5	2
1	5	2015-05-05	2015-05-05	2015-05-20	1	15	2015-06-20	0	46	2	87	2	2	1	1	60	8	14	2	1	0	0	0	0	0	0		1	1	0	0	0	7	2	2	1	1	1	60	3	0	1	63	2	3	1	3	2	2
1	6	2015-04-22	2015-05-03	2015-05-21	1	18	2015-06-01	1	40	2	82	2	3	1	1	42	2	15	2	0	1	0	0	0	0	1	4	1	0	0	0	0	7	1	1	1	2	2	50	0	1	1	49	2	3	1	3	5	1
1	7	2015-05-05	2015-05-05	2015-06-03	1	29	2015-06-23	1	49	2	43	2	3	1	2	39	3	7	0	0	1	0	0	0	0	0	16	1	0	0	0	0	5	1	1	1	1	1	55	6	0	1	41	2	2	1	1	5	1
1	9	2015-04-28	2015-05-10	2015-05-18	1	8	2015-07-17	1	80	2	86	2	3	1	1	57	2	11	2	0	0	0	1	0	0	0		1	0	0	0	0	12	2	3	3	2	2	40	0	1	1	54	2	3	1	3	5	1
1	10	2015-05-08	2015-05-10	2015-05-18	1	8	2015-06-06	1	29	2	74	2	3	1	1	42	7	15	2	0	1	0	0	0	0	0	4	1	0	0	0	1	6	1	1	1	1	2	30	6	0	1	70	2	2	1	1	5	2
1	11	2015-03-16	2015-05-10	2015-05-18	1	8	2015-09-25	1	193	2	75	2	3	1	1	61	6	14	6	1	0	0	0	0	0	1	1	1	1	0	0	1	11	2	3	2	2	2	50	2	0	1	62	2	3	1	1	5	1
1	12	2015-05-08	2015-05-10	2015-06-16	1	37	2015-06-25	0	48	2	66	2	3	1	1	54	9	3	4	1	1	0	0	0	0	0	29	1	0	0	0	0	13	3	3	3	2	2	40	0	1	1	48	2	3	1	1	5	2
1	13	2015-05-08	2015-05-19	2015-05-30	1	11	2015-06-06	1	29	2	76	2	2	5	2	40	1	15	1	1	0	0	0	0	0	1		1	0	0	0	1	7	1	1	1	1	3	50	6	0	1	48	2	3	5	3	5	1
1	14	2015-05-04	2015-05-17	2015-05-29	1	12	2015-06-08	0	35	2	63	2	3	3	1	71	9	10	3	1	1	0	0	0	0	1	6	1	1	1	0	0	10	2	2	2	3	1	30	3	0	1	47	2	3	3	1	5	1
1	15	2015-05-19	2015-05-19	2015-05-28	1	9	2015-07-09	1	51	1	58	2	3	3	1	47	3	15	2	1	0	0	1	0	0	1		1	1	1	0	0	6	1	1	1	2	1	95	6	0	2	62	2	3	1	1	4	2
1	16	2015-05-22	2015-05-22	2015-06-13	1	22	2015-07-04	1	43	2	89	3	2	1	2	39	2	14	0	0	1	0	0	0	0	1	7	1	0	1	0	0	10	2	2	2	2	2	50	4	0	1	45	2	3	1	3	5	1
1	17	2015-05-16	2015-05-16	2015-06-13	1	28	2015-07-17	1	62	1	79	2	3	1	2	64	6	15	2	1	1	0	0	0	0	0	15	1	1	1	0	0	5	1	1	1	1	1	80	6	0	1	55	1	3	1	3	5	1
1	18	2015-06-04	2015-06-04	2015-06-19	1	15	2015-07-10	1	36	1	62	2	3	1	2	36	6	15	0	1	1	0	0	0	0	1	4	1	0	1	0	0	7	1	1	1	2	2	70	6	0	2	58	2	3	1	1	4	1
1	19	2015-05-31	2015-05-31	2015-06-17	1	17	2015-08-15	1	76	1	47	2	3	3	2	39	3	11	2	1	0	1	0	0	0	1	2	1	1	0	0	0	12	3	3	3	2	1	50	0	1	2	25	1	3	3	3	3	1
1	20	2015-05-20	2015-05-30	2015-07-16	1	47	2015-10-22	1	155	2	89	2	3	1	2	46	2	15	2	1	0	0	0	0	0	1		1	0	1	1	0	7	1	2	2	1	1	80	4	0	1	83	2	2	1	1	5	2
1	21	2015-05-27	2015-06-16	2015-06-26	1	10	2015-07-15	1	49	1	27	1	3	1	1	49	0	6	0	1	0	0	0	0	0	0	1	1	0	0	0	1	5	1	1	1	1	1	80	6	0	1	58	2	3	3	2	2	2
1	22	2015-06-17	2015-06-21	2015-07-01	1	10	2015-07-16	1	29	1	43	2	3	3	1	77	10	15	6	1	1	0	0	0	0	0	7	1	1	1	1	1	10	2	2	2	2	2	50	1	1	2	50	2	3	1	1	5	1
1	23	2015-06-28	2015-06-28	2015-07-08	1	10	2015-07-16	1	18	1	68	3	3	1	1	68	8	8	1	1	1	0	0	0	0	0	9	1	0	0	1	0	7	1	1	1	2	2	80	6	0	1	37	2	3	1	3	5	1
1	24	2015-06-30	2015-06-30	2015-07-08	1	8	2015-07-19	1	19	2	86	2	3	1	1	59	3	14	0	1	0	0	0	0	0	1		0	0	0	0	0	14	3	3	3	3	2	10	0	1	1	58	4	3	1	3	5	1
1	25	2015-06-22	2015-07-03	2015-07-30	1	27	2015-08-09	1	48	2	88	3	2	1	1	73	6	14	3	1	0	0	0	0	0	1		1	1	0	0	1	11	2	3	3	1	2	60	1	1	1	53	2	3	1	3	5	2
1	26	2015-07-14	2015-07-14	2015-07-22	1	8	2015-08-24	1	41	1	18	2	2	1	2	25	0	15	0	0	0	0	0	0	1	0	1	0	0	0	0	0	6	1	1	1	1	2	100	6	0	1	37	2	1	1	2	1	1
1	27	2015-07-21	2015-07-21	2015-08-11	1	21				2	87	2	3	1	1	49	7	9	2	1	1	1	1	0	0	1	10	1	0	0	0	1	10	2	3	3	1	1	10	3	0	1	78	2	3	1	1	5	2
1	28	2015-07-22	2015-07-22	2015-07-31	1	9	2015-09-02	1	42	2	77	2	3	1	1	60	2	13	6	1	0	0	0	0	0	1	2	0	1	1	0	0	8	2	1	1	2	2	80	4	0	1	42	2	3	1	3	4	1
1	29	2015-07-24	2015-07-24	2015-08-01	0	8	2015-08-01	0	8	2	84	2	2	5	1	58	2	15	3	1	1	0	0	0	0	1	6	1	0	0	0	0	6	1	1	1	2	1	60	6	0	1	68	2	3	1	1	5	2
1	30	2015-08-02	2015-08-05	2015-08-14	1	9	2015-12-14	0	134	2	67	2	3	1	1	53	8	9	2	1	1	1	1	0	0	0	9	1	0	0	0	0	11	3	3	3	1	1	50	0	1	1	65	2	3	1	1	5	1
1	31	2015-07-27	2015-07-27	2015-08-31	0	35	2015-08-31	0	35	2	67	2	3	2	1	47	7	15	6	0	1	0	0	0	0	0	25	1	1	0	0	0	6	1	1	1	1	2	70	6	0	2	36	2	3	2	3	4	1
1	32	2015-08-18	2015-08-18	2015-08-31	1	13	2015-09-08	1	21	2	32	1	2	5	1	29	7	5	0	0	1	0	0	0	1	0	13	1	0	0	0	0	7	1	1	2	1	2	80	6	0	1	65	4	3	4	2	5	1
1	33	2015-08-16	2015-08-18	2015-09-30	1	43	2015-11-04	1	80	2	82	2	2	1	2	64	7	13	2	1	1	0	0	0	0	1	40	1	1	0	1	0	5	1	1	1	1	1	90	6	0	1	54	2	3	5	3	5	1
1	34	2015-08-19	2015-08-19	2015-08-28	1	9	2015-09-19	1	31	1	82	3	1	1	1	69	14	6	1	1	1	0	0	0	0	0	4	1	0	0	0	0	12	3	3	3	2	1	80	0	1	1	58	2	2	1	3	5	1
1	35	2015-08-10	2015-08-14	2015-09-03	1	20	2015-09-03	1	24	2	78	2	3	1	1	56	6	15	0	1	1	0	0	0	0	0	5	1	0	0	0	0	7	1	1	1	2	2	90	6	0	1	36	1	3	3	3	5	1
1	36	2015-09-09	2015-09-09	2015-09-26	1	17	2015-10-16	1	37	2	66	2	3	1	1	39	7	6	1	0	1	0	0	1	1	0	17	0	0	0	0	0	5	1	1	1	1	1	80	6	0	1	34	1	3	3	3	5	1
1	37	2015-09-19	2015-09-19	2015-10-05	1	16	2015-11-26	1	68	2	72	2	1	1	1	56	3	11	3	1	1	1	1	0	0	0	10	1	0	0	0	1	11	2	2	2	2	3	50	1	1	1	71	2	1	1	1	3	1
1	38	2015-09-24	2015-09-24	2015-10-07	1	13	2015-10-23	0	29	1	92	3	1	1	2	74	8	15	3	1	1	0	0	0	0	0	6	1	1	1	0	0	8	2	2	2	1	1	50	3	0	1	57	2	3	3	3	5	1
1	39	2015-09-26	2015-09-26	2015-10-10	1	14	2015-10-26	1	30	2	84	2	1	4	1	64	4	14	4	0	1	0	1	0	0	1	4	1	0	0	0	1	11	2	3	3	1	2	50	1	1	1	51	1	2	1	3	5	1
1	40	2015-09-29	2015-10-07	2015-10-27	1	20	2015-11-06	1	38	2	75	3	2	1	1	47	5	15	1	0	1	0	0	0	0	0	10	1	1	1	1	1	8	1	2	1	2	2	40	6	0	2	67	2	3	1	4	5	2
1	41	2015-10-05	2015-10-05	2015-10-26	0	21	2015-10-26	0	21	2	78	2	3	5	1	63	6	15	4	1	1	0	0	0	0	1	7	1	0	1	0	0	9	2	1	2	2	2	40	6	0	1	48	1	3	5	3	5	3
1	42	2015-10-16	2015-10-16	2015-11-06	1	21	2015-12-03	1	48	2	25	1	3	1	2	40	10	5	0	0	1	0	0	1	1	0	28	1	0	1	0	0	5	1	1	1	1	1	100	6	0	1	62	2	3	1	2	4	2
1	43	2015-10-16	2015-10-21	2015-10-31	1	10	2015-11-10	1	25	2	73	2	3	1	1	41	4	15	3	1	1	0	0	0	0	0	4	1	0	0	1	1	11	2	3	2	2	2	50	1	1	1	77	2	3	1	1	5	2
1	44	2015-09-26	2015-10-21	2015-11-10	1	20	2015-11-28	1	63	2	83	2	2	2	1	69	5	14	5	1	0	0	0	0	0	1		1	1	1	0	1	9	1	2	2	2	2	40	6	0	1	58	2	3	2	3	5	1
1	45	2015-10-11	2015-10-23	2015-11-19	1	27	2015-11-28	0	48	2	70	2	3	1	1	70	4	15	6	1	1	0	0	0	0	0	26	1	1	1	1	0	7	1	1	1	3	1	60	6	0	1	70	2	3	1	1	5	2
1	46	2015-10-15	2015-11-06	2015-11-17	1	11	2015-11-27	1	43	2	69	2	3	5	1	58	3	13	4	1	0	0	0	0	0	1		0	0	1	0	1	5	1	1	1	1	1	70	6	0	1	73	2	3	5	1	5	2
1	47	2015-11-11	2015-11-11	2015-12-23	0	42	2015-12-23	0	42	1	94	3	1	3	1	64	7	8	2	1	1	1	0	0	0	0	41	1	0	0	0	0	11	2	2	2	3	2	50	1	1	1	70	4	3	5	3	4	1
1	48	2015-11-20	2015-11-21	2015-12-04	0	13	2015-12-04	0	14	2	65	2	1	1	2	81	10	15	6	1	1	0	0	0	0	0	13	1	1	0	1	0	7	1	1	1	2	2	20	6	0	1	64	2	1	1	1	3	2
1	49	2015-11-29	2015-11-30	2016-01-12	1	43	2016-06-29	1	213	2	78	2	3	1	1	59	1	14	3	1	1	0	0	0	0	0	43	0	1	0	0	0	10	2	2	2	2	2	40	4	0	1	46	2	3	1	3	5	1
1	50	2015-12-22	2015-12-22	2016-01-06	1	15	2016-03-09	1	78	2	77	2	2	5	2	34	2	15	3	0	1	0	0	0	0	0	8	1	1	1	0	0	5	1	1	1	1	1	90	6	0	1	47	1	3	1	3	4	1
1	51	2015-12-21	2015-12-27	2016-02-24	0	59	2016-02-24	0	65	2	29	1	2	1	1	41	3	15	2	1	1	1	0	0	0	0	23	1	1	1	0	0	8	1	1	2	2	2	60	6	0	2	38	2	3	1	4	5	1
1	52	2015-12-26	2015-12-27	2016-01-06	1	10	2016-01-12	1	17	2	69	2	3	3	1	33	5	15	0	0	1	0	0	0	0	0	6	1	1	0	0	1	11	2	2	2	3	2	40	5	0	1	38	2	3	2	1	5	1
1	53	2015-12-01	2016-01-09	2016-02-01	1	23	2016-02-24	1	85	1	35	1	3	3	2	55	8	14	8	1	1	0	0	0	0	0	23	1	1	1	1	1	6	1	1	1	1	2	50	6	0	1	59	3	2	1	2	5	1
1	54	2016-01-07	2016-01-22	2016-02-06	0	15	2016-02-06	0	30	1	88	3	1	3	1	72	11	9	3	1	1	0	1	0	0	0	14	1	1	0	0	0	11	2	3	2	2	2	80	2	0	1	60	1	3	3	3	5	2
1	55	2016-01-19	2016-01-20	2016-02-04	1	15	2016-05-10	1	112	2	61	2	3	1	2	50	1	14	2	0	1	0	1	0	0	0	11	1	0	0	0	0	5	1	1	1	1	1	80	6	0	1	51	2	3	1	1	5	1
1	56	2016-01-30	2016-01-31	2016-02-08	1	8	2016-02-17	1	18	2	54	2	3	1	1	63	16	9	4	1	1	0	0	0	0	0	4	1	1	1	1	0	7	1	1	1	2	2	50	6	0	1	49	2	3	2	1	3	1
1	57	2016-01-29	2016-01-30	2016-02-14	1	15	2016-03-12	1	43	1	30	2	3	1	2	53	7	15	6	1	1	0	0	0	0	0	11	1	1	1	0	1	5	1	1	1	1	1	40	6	0	2	33	2	3	1	1	5	1
1	58	2016-01-29	2016-02-03	2016-02-16	1	13	2016-02-24	1	26	1	32	1	3	3	1	65	10	15	6	1	1	0	0	0	0	0	7	1	1	1	0	1	7	1	1	1	2	2	90	6	0	1	26	1	3	3	4	5	1
1	59	2016-02-09	2016-02-09	2016-02-17	1	8	2016-03-01	1	21	1	30	1	3	5	1	39	5	14	0	0	0	0	1	1	0	1		1	0	0	0	0	6	1	1	1	1	2	100	6	0	2	54	2	3	5	2	5	1
1	60	2016-02-11	2016-02-11	2016-02-22	1	11	2016-03-11	1	29	2	80	2	3	1	1	54	2	14	3	1	0	0	1	0	0	1		0	0	0	0	0	10	2	3	2	1	2	40	0	1	1	81	2	3	1	1	5	2
1	61	2016-02-23	2016-02-25	2016-03-09	1	13	2016-04-07	0	44	2	39	2	3	1	1	43	4	15	6	1	0	0	0	0	0	0	2	0	1	0	0	1	6	1	1	1	2	1	80	6	0	1	67	2	3	1	2	4	2
1	62	2016-03-02	2016-03-08	2016-04-18	1	41	2016-07-07	1	127	2	69	2	3	1	1	65	14	15	4	1	1	0	0	0	0	1	14	1	0	0	1	0	10	2	2	2	2	2	20	5	0	1	71	2	3	1	1	4	2
1	63	2016-03-11	2016-03-11	2016-05-04	1	54	2016-10-13	1	216	2	42	4	3	1	2	51	13	3	0	0	1	1	0	0	1	0	38	0	0	1	1	0	7	1	1	1	1	3	100	6	0	1	67	2	2	3	2	5	1
1	64	2016-03-25	2016-03-25	2016-04-02	1	8	2016-04-06	0	12	2	66	2	3	1	1	57	9	15	7	1	0	0	0	0	0	0		1	1	1	0	1	9	2	2	2	2	1	80	4	0	1	71	2	3	1	1	5	2
1	65	2016-03-30	2016-03-30	2016-04-27	1	28	2016-05-02	1	33	2	33	2	2	1	1	47	6	15	0	1	1	1	0	0	0	1	19	1	0	0	0	0	5	1	1	1	1	1	100	6	0	1	39	2	3	1	1	5	1
1	66	2016-04-04	2016-04-04	2016-04-18	1	14	2016-05-07	0	33	1	94	3	2	1	1	64	6	11	2	1	1	0	1	0	0	1	7	0	0	0	0	1	11	2	3	2	2	2	30	1	1	1	64	4	3	1	3	4	2
1	67	2016-04-07	2016-04-07	2016-04-18	1	11	2016-05-11	1	34	2	18	1	3	3	1	52	10	3	0	1	1	1	0	1	0	0	7	1	0	1	0	0	5	1	1	1	1	1	100	6	0	1	49	2	3	3	2	5	1
1	68	2016-04-15	2016-04-20	2016-05-09	0	19	2016-05-09	0	24	2	80	2	3	1	2	40	9	15	3	1	1	0	0	0	0	1	8	1	1	1	0	0	7	1	1	1	2	2	50	6	0	1	73	2	3	1	1	5	2
1	69	2016-05-02	2016-05-06	2016-06-14	1	39	2016-08-04	1	94	1	68	2	2	1	1	46	1	15	0	1	1	1	0	0	0	1	36	1	0	1	1	1	10	2	2	2	3	1	40	1	1	2	68	2	3	1	1	5	1
1	70	2016-05-22	2016-05-22	2016-06-09	1	18	2016-07-21	1	60	2	91	2	2	5	1	75	13	13	1	1	1	0	0	0	0	1	5	1	1	1	1	1	5	1	1	1	1	1	90	6	0	2	48	2	3	1	3	5	1
1	71	2016-05-28	2016-05-28	2016-06-14	1	17	2016-08-03	1	67	1	46	2	2	1	2	43	8	9	2	0	1	1	1	0	0	0	16	1	1	1	0	0	5	1	1	1	1	1	100	6	0	2	44	2	3	1	4	2	1
1	72	2016-06-04	2016-06-04	2016-06-14	1	10	2016-07-04	1	30	2	77	2	2	1	1	70	10	14	2	1	0	0	0	0	0	1	1	1	1	1	0	0	6	1	1	1	2	1	70	6	0	2	42	2	2	1	3	5	1
1	73	2016-06-07	2016-06-07	2016-07-20	1	43				2	52	2	3	1	1	48	5	3	0	1	1	1	0	0	0	0	43	0	0	0	0	0	5	1	1	1	1	1	80	6	0	1	42	2	3	1	1	5	1
1	74	2016-06-02	2016-06-02	2016-06-28	1	26	2016-08-05	1	64	2	73	2	1	1	1	53	11	13	2	1	1	1	0	0	0	1	23	1	0	0	0	0	8	2	2	1	1	2	60	2	0	1	73	2	3	1	1	5	1
1	75	2016-06-24	2016-06-24	2016-07-07	1	13	2016-07-20	0	26	2	66	2	3	1	1	60	3	15	8	1	0	0	0	0	0	0		0	1	0	0	0	13	2	3	2	3	3	70	4	0	1	58	2	3	1	1	5	1
1	76	2016-06-27	2016-06-27	2016-07-21	3	24	2016-07-21	3	24	2	72	2	3	1	2	52	8	15	0	0	1	1	0	0	1	0	24	1	0	0	0	0	7	1	1	1	2	2	80	6	0	1	71	2	2	1	1	5	2
1	77	2016-06-28	2016-06-28	2016-07-26	0	28	2016-07-26	0	28	1	82	3	2	5	2	64	2	15	0	1	1	0	0	0	0	1	10	1	0	1	0	0	5	1	1	1	1	1	100	6	0	1	46	2	3	1	3	5	1
1	78	2016-07-17	2016-07-17	2016-08-11	3	25	2016-08-11	3	25	2	71	2	3	1	2	66	11	14	1	1	1	0	0	0	0	1	23	1	0	1	1	0	7	1	1	1	1	3	80	6	0	1	69	2	3	1	1	5	2
1	79	2016-07-21	2016-07-21	2016-07-29	1	8	2016-08-04	1	14	2	95	3	3	1	1	62	8	14	1	1	0	0	0	0	0	1		1	0	0	0	0	7	2	2	1	1	1	85	2	0	1	52	2	3	1	3	5	1
1	80	2016-07-21	2016-07-28	2016-08-13	1	16	2016-08-17	1	27	1	66	2	3	1	1	40	2	15	1	1	0	0	0	0	0	1	2	1	0	0	0	0	7	1	1	1	2	2	60	6	0	1	39	2	3	1	3	5	1
1	81	2016-07-06	2016-07-28	2016-08-05	1	8	2016-08-21	0	46	1	61	2	3	5	2	57	8	15	6	1	0	0	0	0	0	1		1	1	1	1	1	5	1	1	1	1	1	40	5	0	1	36	1	3	5	3	5	1
1	82	2016-08-10	2016-08-10	2016-08-28	1	18	2016-09-12	0	33	2	66	2	3	5	1	66	11	14	4	1	1	0	0	0	0	1	10	1	1	1	0	0	10	2	2	2	2	2	60	4	0	1	62	2	3	1	1	5	2
1	83	2016-07-26	2016-08-07	2016-08-17	1	10	2016-08-20	1	25	1	19	1	3	1	1	45	3	15	6	1	1	0	0	0	0	0	5	1	1	1	0	1	12	2	3	2	3	2	80	4	0	2	54	2	3	1	2	4	1
1	84	2016-08-23	2016-08-23	2016-09-02	1	10	2016-10-07	1	45	1	75	2	3	5	1	62	11	14	3	1	1	0	0	0	0	1	6	1	1	0	0	0	7	1	1	1	2	2	70	6	0	1	52	4	3	5	3	4	1
1	85	2016-08-26	2016-08-26	2016-09-21	1	26	2016-10-04	1	39	2	64	2	1	1	2	50	10	13	0	1	1	0	0	0	0	1	7	1	0	0	0	0	15	3	3	3	3	3	20	1	1	1	62	2	2	1	1	5	1
1	86	2016-08-28	2016-08-28	2016-09-16	1	19	2016-10-19	0	52	1	86	3	1	1	2	61	7	7	1	0	1	0	0	0	0	0	15	1	0	1	1	0	9	2	3	2	1	1	50	1	1	1	61	2	3	3	3	5	1
1	87	2016-08-29	2016-08-29	2016-09-26	0	28	2016-09-26	0	28	2	69	2	2	1	1	56	12	15	6	1	1	0	0	0	0	1	7	1	1	1	1	1	11	2	2	3	2	2	60	4	0	1	66	2	2	1	1	3	2
1	88	2016-09-01	2016-09-03	2016-09-27	1	24	2016-10-07	1	36	2	53	2	3	1	1	40	4	15	0	0	0	0	1	0	0	1	3	1	0	0	0	0	5	1	1	1	1	1	100	6	0	1	53	2	3	1	1	5	2
1	89	2016-09-26	2016-09-26	2016-11-05	0	40	2016-11-05	0	40	2	65	2	3	1	1	53	6	15	0	1	1	1	0	0	0	1	40	1	0	1	0	0	7	1	1	1	1	3	50	6	0	1	63	2	3	1	1	4	2
1	90	2016-09-28	2016-09-28	2016-10-24	0	26	2016-10-24	0	26	2	84	2	1	1	1	53	2	15	4	1	1	0	0	0	0	1	13	1	1	0	1	0	7	2	2	1	1	1	50	6	0	1	71	2	3	1	1	5	1
1	91	2016-09-28	2016-10-04	2016-11-01	1	28	2016-11-12	0	45	2	69	2	3	1	1	56	5	15	7	1	1	0	0	0	0	1	6	1	1	1	1	1	8	1	1	2	2	2	80	5	0	1	64	2	3	1	1	5	1
1	92	2016-10-10	2016-10-10	2016-10-18	1	8	2016-10-22	1	12	2	40	2	3	1	2	23	2	15	0	1	1	0	0	0	0	1	7	0	0	0	0	0	7	1	1	1	2	2	80	6	0	1	37	2	3	1	1	5	1
1	93	2016-08-29	2016-10-30	2016-12-04	0	35	2016-12-04	0	97	1	48	1	3	1	1	60	12	14	4	1	1	0	0	0	0	1	14	1	1	1	1	0	6	2	1	1	1	1	80	6	0	1	76	3	2	1	2	4	2
1	94	2016-09-11	2016-09-21	2016-10-24	1	33	2016-11-13	1	63	1	61	3	3	3	1	51	1	14	2	1	1	0	1	0	0	1	15	1	1	1	1	1	7	1	1	1	2	2	80	6	0	1	66	2	2	1	4	3	2
1	95	2016-10-26	2016-10-27	2016-11-16	1	20	2016-12-21	1	56	2	69	3	3	1	1	65	7	15	0	1	1	0	0	0	0	0	12	1	0	1	0	0	6	1	1	1	2	1	100	6	0	1	43	2	3	1	3	3	1
1	96	2016-10-13	2016-10-25	2016-11-13	0	19	2016-11-13	0	31	2	64	2	3	3	1	51	9	15	2	1	1	0	0	0	0	1	9	1	0	0	0	1	5	1	1	1	1	1	80	6	0	1	60	2	3	3	1	5	2
1	97	2016-11-04	2016-11-05	2016-11-20	1	15	2017-02-04	0	92	2	69	2	2	1	2	46	10	15	2	1	1	0	0	0	0	1	6	1	1	1	0	0	8	2	1	1	2	2	50	6	0	1	72	2	3	5	1	4	2
1	98	2016-11-27	2016-11-27	2016-12-07	0	10	2016-12-07	0	10	1	93	3	3	1	1	76	10	9	1	1	1	0	0	0	0	1	10	1	0	0	0	1	13	2	3	3	2	3	40	1	1	2	67	2	2	1	3	3	1
1	99	2016-12-11	2016-12-11	2017-01-04	0	24	2017-01-04	0	24	2	69	2	3	5	1	47	6	15	1	1	1	0	0	0	0	1	13	1	0	1	0	0	7	1	1	1	2	2	50	6	0	1	64	2	3	5	1	5	2
1	100	2016-12-22	2016-12-22	2016-12-29	1	7	2017-01-28	1	37	1	83	2	3	1	2	50	4	15	1	1	1	1	0	0	0	1	7	1	0	0	0	0	10	2	2	2	2	2	80	6	0	2	86	2	3	1	1	5	1
1	101	2017-01-01	2017-01-16							1	40	1	3	1	1	43	3	15	0	1	1	0	0	0	0	1	10	1	0	1	0	1	9	2	1	2	3	1	50	6	0	1	65	2	1	1	2	4	2
[truncated: 36 more columns]
